# Supplementary material for: Validation of a Low-protein Semi-Quantitative Food Frequency Questionnaire
Source: Nutrients. 2022 Apr 12;14(8):1595. doi: 10.3390/nu14081595 (PMC9031454; doi:10.3390/nu14081595)
Supplement: Supplementary file 1 [file nutrients-14-01595-s001.zip]

Archive with 1 entries (1 files):
- nutrients-1649461-supplementary.pdf
